# Supplementary material for: CRISPR/Cas9 Gene Editing of NtAITRs, a Family of Transcription Repressor Genes, Leads to Enhanced Drought Tolerance in Tobacco
Source: Int J Mol Sci. 2022 Dec 3;23(23):15268. doi: 10.3390/ijms232315268 (PMC9737578; doi:10.3390/ijms232315268)
Supplement: Supplementary file 1 [file ijms-23-15268-s001.zip]

Archive with 1 entries (1 files):
- ijms-2005789-supplementary.pdf
